# Supplementary material for: Helios expression in naive CD4+ T cells decreases from neonates to older adults
Source: Clin Exp Immunol. 2026 Jul 8;220(1):uxag041. doi: 10.1093/cei/uxag041 (PMC13415459; doi:10.1093/cei/uxag041)
Supplement: uxag041_Supplementary_Data [file uxag041_supplementary_data.zip]

Archive with 4 entries (4 files):
- CEI-2025-0447_Figure_S3.eps
- Supplementary Table.docx
- CEI-2025-0447_Figure_S1.eps
- CEI-2025-0447_Figure_S2.eps
